# Supplementary material for: Serine phosphorylation of the cotton cytosolic pyruvate kinase GhPK6 decreases its stability and activity
Source: FEBS Open Bio. 2017 Jan 25;7(3):358–66. doi: 10.1002/2211-5463.12179 (PMC5337898; doi:10.1002/2211-5463.12179)
Supplement: Supplementary file 5 — Table S1. Primers used in this study. [file FEB4-7-358-s005.xlsx]

## Sheet: Sheet1
Table S1. Primers used in this study
Usage	Name	Sequences
GhPK6 expression	GhPK6-F	GGATCCATGGAAATCAATAACCACCAT
	GhPK6-R	GAGCTCTCACTTTGCAGTCAAGATCTT
Site-specific mutation	PK-S215A-R	GAGGTCTGCTCCTTTTCGAAC
	PK-S215A-F	AAAGGAGCAGACCTCGTGGAG
	PK-S215D-R	GAGGTCGTCTCCTTTTCGAAC
	PK-S215D-F	AAAGGAGACGACCTCGTGGAG
	PK-S402A-R	TGCAGTAGCTCCTCCTCTGGT
	PK-S402A-F	GGAGGAGCTACTGCAAAGCTG
	PK-S402D-R	TGCAGTATCTCCTCCTCTGGT
	PK-S402D-F	GGAGGAGATACTGCAAAGCTG
Note: underline marks the restriction endonuclease recognition sites
