# Supplementary material for: Serine phosphorylation of the cotton cytosolic pyruvate kinase GhPK6 decreases its stability and activity
Source: FEBS Open Bio. 2017 Jan 25;7(3):358–66. doi: 10.1002/2211-5463.12179 (PMC5337898; doi:10.1002/2211-5463.12179)
Supplement: Supplementary file 6 — Table S2. Peptide sequences for antibody preparation. [file FEB4-7-358-s006.xlsx]

## Sheet: Sheet1
Table S2. Peptides sequences for antibody preparation
Name	Peptide sequence	Location in proteins
GhPK6	HHEGGFEMEKKPKT	6-19
GhHSP70	RSFRRRDIAASPL	8-20
pS215	RKGSPDLVEVRK	212-222
pS402	RGGSPTAKLVAKY	399-410
